# Supplementary material for: Bioinks Enriched with ECM Components Obtained by Supercritical Extraction
Source: Biomolecules. 2022 Mar 2;12(3):394. doi: 10.3390/biom12030394 (PMC8945720; doi:10.3390/biom12030394)
Supplement: Supplementary file 1 [file biomolecules-12-00394-s001.zip]

Archive with 2 entries (2 files):
- Extrusion of cell-laden alginate_ECM blends.mp4
- Revised Supplementary Figures_Final.pdf
